# Supplementary material for: The Validity of Bioelectrical Impedance Analysis Compared to a Four-Compartment Model in Healthy Adults: A Systematic Review
Source: J Funct Morphol Kinesiol. 2026 Jan 31;11(1):65. doi: 10.3390/jfmk11010065 (PMC12922097; doi:10.3390/jfmk11010065)
Supplement: Supplementary file 1 [file jfmk-11-00065-s001.zip]

Archive with 1 entries (1 files):
- jfmk-4064109-supplementary.pdf
